# Supplementary material for: Iron controls T helper cell pathogenicity by promoting glucose metabolism in autoimmune myopathy
Source: Clin Transl Med. 2022 Aug 2;12(8):e999. doi: 10.1002/ctm2.999 (PMC9345506; doi:10.1002/ctm2.999)
Supplement: Supplementary file 1 — Supporting Information [file CTM2-12-e999-s001.zip]

Archive with 14 entries (14 files):
- Figure_10_supplnfo.docx
- Figure_11_supplnfo.docx
- Figure_12_supplnfo.docx
- Figure_13_supplnfo.docx
- Figure_1_supplnfo.docx
- Figure_2_supplnfo.docx
- Figure_3_supplnfo.docx
- Figure_4_supplnfo.docx
- Figure_5_supplnfo.docx
- Figure_6_supplnfo.docx
- Figure_7_supplnfo.docx
- Figure_8_supplnfo.docx
- Figure_9_supplnfo.docx
- Suplementary file revision_clean copy.docx
